# Supplementary material for: European citizens’ perspectives on direct-to-consumer genetic testing: an updated systematic review
Source: Eur J Public Health. 2020 May 3;33(5):947–53. doi: 10.1093/eurpub/ckz246 (PMC11227739; doi:10.1093/eurpub/ckz246)
Supplement: ckz246_Supplementary_Data [file ckz246_supplementary_data.zip]

Archive with 5 entries (4 files):
- ckz246_Supplementary_Data/
- ckz246_Supplementary_Data/ejph-2019-07-srm-0608-File005.doc
- ckz246_Supplementary_Data/ejph-2019-07-srm-0608-File006.docx
- ckz246_Supplementary_Data/ejph-2019-07-srm-0608-File007.docx
- ckz246_Supplementary_Data/ejph-2019-07-srm-0608-File008.docx
